# Supplementary material for: A cross-tissue physicochemical causal chain underlying vertebrate mandibular morphogenesis
Source: Sci Adv. 2026 May 8;12(19):eaec7997. doi: 10.1126/sciadv.aec7997 (PMC13155309; doi:10.1126/sciadv.aec7997)
Supplement: Supplementary file 2 — Movies S1 to S3 [file sciadv.aec7997_movies_s1_to_s3.zip]

Archive with 3 entries (3 files):
- aec7997_movie_s1.mp4
- aec7997_movie_s2.mp4
- aec7997_movie_s3.mp4
